# Supplementary material for: Good practices for clinical data warehouse implementation: A case study in France
Source: PLOS Digit Health. 2023 Jul 6;2(7):e0000298. doi: 10.1371/journal.pdig.0000298 (PMC10325086; doi:10.1371/journal.pdig.0000298)
Supplement: S1 Table — (XLSX) [file pdig.0000298.s001.xlsx]

## Sheet: Feuil1
Clinical Data Warehouse	Teams
CDW_AMIENS	IT : 1,MID : 1
CDW_ANGERS	Data Direction : 1
CDW_APHM	Clinician : 1,CDW team : 2
CDW_APHP	CDW team : 4,IT : 5
CDW_BORDEAUX	CDW team : 1,Inserm : 1,public health : 2
CDW_BREST	CDW team : 1,MID : 1
CDW_DIJON	CDW team : 1
CDW_EDSAN	CDW team : 2,MID : 1
CDW_HCL	Clinician : 1,Data Direction : 1,IT : 1,Inserm
CDW_INCLUDE_LILLE	Administration : 2,CDW team : 3,public health : 2
CDW_MARTINIQUE	CDW team : 1,public health : 1
CDW_MONTPELLIER	Data Direction : 2,MID : 1,public health : 1
CDW_NANCY	CDW team : 2,public health : 2
CDW_NANTES	CDW team : 2,public health : 1
CDW_POITIERS	IT : 2,CRD : 1
CDW_PREDIMED_CHUGA	CDW team : 3,public health : 2
CDW_REIMS	Clinician : 1,CDW team : 1
CDW_RENNES	CDW team : 2,public health : 2
CDW_STRASBOURG	CDW team : 2,public health : 2
CDW_TOULOUSE	CDW team : 1
CDW_TOURS	CDW team : 1
