# Supplementary material for: Good practices for clinical data warehouse implementation: A case study in France
Source: PLOS Digit Health. 2023 Jul 6;2(7):e0000298. doi: 10.1371/journal.pdig.0000298 (PMC10325086; doi:10.1371/journal.pdig.0000298)
Supplement: S2 Table — (XLSX) [file pdig.0000298.s002.xlsx]

## Sheet: Feuil1
Topics Questions	Questions
Initiation and Construction of the Clinical Data Warehouse	How was the initiative born, when, which team(s) involved in the construction? A Data warehouse to meet what initial needs ?
	What was (is) the articulation between the medical informatics / engineer(s) / Clinical Research Department and user team(s), biostatistics ?
	Governance: How should the teams be organized for the creation and maintenance of the warehouse, data access, and project teams?
	What types of data are present in the warehouse from the following non-exhaustive list: structured drug treatments, emergencies, resuscitation, anesthesia, texts (letters, Clinician Reports), imaging, anatomopathology, sequencing.
	Billing codes , other administrative data, other procedures, structured procedures and diagnoses, structured biology measures,
	What are the medico-social/social data, especially from social and medico-social institutions ?
Current status - Ongoing and finished projects	Who are the main users? For what purposes (research, quality improvement, management, clinical usage)? Which therapeutic area(s)?
	What are the major types of projects from the following non-exhaustive list: Cohort development, descriptive epidemiology, analytical (comparative) epidemiology with/without randomization, monitoring and dashboards, indicators, inclusion in clinical trials.
	How many projects are completed / started / planned?
	What are the tools and methods used for these projects? Cohort building tool, standard data formats, NLPs, ...
	Is there a valorization strategy for the Clinical Data Warehouse?
	What connections with external sources such as the national health data platform, the outpatient data, the general practitioner data, the research cohorts ?
Opportunity and obstacles	What are the main difficulties encountered during data warehouse projects?
	Are there themes that deserve more encouragement from the HAS?
	What skills are needed? Are there any skills or technical resources missing?
Quality criteria for observational research	Coverage: How is it monitored? Geographically/by department? Time-wise? By what means?
	Cleaning: How are patient duplicates and source alignment managed?
	Database Network: Does the warehouse belong to a health database network?
	Data quality: Are there automatic reports on data quality? Frequency, design, code and documentation available? Presence of dedicated personnel or even a team to check the quality of the data continuously, and to carry out quality controls of the data on the central base, on the study bases?
	Data life cycle: Is there a reference document on the different stages of the data life cycle?
	How is this document kept up to date with the constant evolution of the warehouse? In what form?
	How is this documentation managed, accessed, updated and corrected? Precise description of the integrated fields?
	Harmonization procedure: What are the data structures/formats and coding systems used? (eHop, I2B2, OMOP, HL7 FHIR, other ?)
	Machine learning: If machine learning systems are used (e.g. for extracting and structuring information), is there specific documentation on their performance?
	For manual coding (e.g. labelling), is there a coding guide? Has a measurement of inter-coder consistency been conducted?
	De-identification: Elements on de-identification if applicable, performance metrics
	Constructed phenotypes: Are there operational definitions of target populations (study cohorts) and how are these compared to conceptual definitions, i.e.,
	business and scientific definitions? Is there a study of FPR/TPR in relation to a reference standard? Are these definitions made public either with the study
	results or in the documentation of the warehouse?
	Transparency: Are the studies registered on a dedicated or pre-existing portal (epidemio-France, encepp (EU), clinicaltrials.gov (US))?
	Are the study codes made accessible as for opensafely? Are the publications accessible in open access, once the studies are completed?
	Multidisciplinarity: Are the project teams multidisciplinary? Specification of the participations for each part of the analysis from the data collection
	from the raw Information System.
Topics of interest to the HAS	Quality Department: quality indicators (french IQSS): coordination (patient assessment for discharge, patient contact at D+1), quality of the liaison letter), management (eligibility for the outpatient surgeries, pain management)
	Health Technology Assessment Department: hospital biology activity (description), adverse events associated with procedures, post-registration studies (procedures, early access oncology). Evaluation of procedures: e.g. biological and imaging procedures performed in hospitals, genetic tests in oncology and rare diseases.
Open discussion
